# Supplementary material for: Rapid Biodistribution of Fluorescent Outer-Membrane Vesicles from the Intestine to Distant Organs via the Blood in Mice
Source: Int J Mol Sci. 2024 Feb 2;25(3):1821. doi: 10.3390/ijms25031821 (PMC10855177; doi:10.3390/ijms25031821)
Supplement: Supplementary file 1 [file ijms-25-01821-s001.zip]

Archive with 1 entries (1 files):
- ijms-2784424-supplementary.pdf
